# Supplementary material for: Survival Benefit of Primary Tumor Treatment in Uveal Melanoma: A Re-Analysis of the Collaborative Ocular Melanoma Study (COMS) and Natural History Study (NHS) Cohorts
Source: Cancers (Basel). 2024 Nov 15;16(22):3839. doi: 10.3390/cancers16223839 (PMC11593181; doi:10.3390/cancers16223839)
Supplement: Supplementary file 1 [file cancers-16-03839-s001.zip]

Archive with 1 entries (1 files):
- cancers-3269255-supplementary.pdf
